# Supplementary material for: Normative value of upper extremity Y balance test in healthy subjects aged between 18 and 36 years from South India: A cross-sectional study
Source: PLoS One. 2025 Oct 27;20(10):e0335443. doi: 10.1371/journal.pone.0335443 (PMC12558448; doi:10.1371/journal.pone.0335443)
Supplement: S1 Data — (XLSX) [file pone.0335443.s001.xlsx]

## Sheet: Sheet1
	BMI	Upper Limb Length		Average Reach Distance - Right												Average Reach Distance - Left												Composite score		GROUP
		Right	Left	1st trial			2nd trial			3rd trial			AVERAGE			1st trial			2nd trial			3rd trial			AVERAGE			Right limb	Left limb
				MD	IL	SL	MD	IL	SL	MD	IL	SL	M	I	S	M	I	S	M	I	S	M	I	S	M	I	S
1	19.8	85	85	70	60	52	71	62	48	70	64	50	73	62.3333	61.7778	67	56	40	71	54	40	66	53	45	54.6	50.9	50.2	77.2	61.1	1
2	17	84	84	90	84	62	88	89	70	89	89	71	68.5	76.2	71.9	82	86	9	95	92	69	89	89	70	82.6	80.5	77.7	86.1	96	1
3	19.6	80	80	69	66	50	72	61	45	69	64	49	74.5	62.5	62	71	67	63	74	63	52	71	72	49	64	61.7	58.2	83.3	76.6	1
4	19.8	87	87	75	49	54	74	48	49	75	47	54	67.5	56.2	59.2	74	50	52	76	50	48	76	53	49	59.3	53.8	54	70.1	63.9	1
5	19.7	85	85	90	77	60	89	75	68	97	80	70	92	77	66	89	78	77	90	80	76	92	75	70	79	74.7	74.6	92.1	89.8	1
6	19.1	78	78	75	54	58	74	52	66	75	52	68	74.6	52.6	64	75	59	60	75	60	65	76	69	70	71.6	70.2	70.6	82	91	1
7	19.6	83	83	63	49	52	67	54	53	74	58	55	89.5	67.5	70.7	61	64	52	67	64	54	73	66	56	65	62.3	61.1	91.9	75.5	1
8	17.8	85	85	75	48	58	75	59	67	74	59	68	80.5	69.2	72.6	74	54	52	74	59	63	76	63	66	68.3	65.8	66.7	87.4	78.8	1
9	19.2	80	80	75	50	55	75	54	64	75	54	65	72.5	63.8	67.1	73	52	54	73	62	66	75	64	66	68.8	66.1	66.8	85	84	1
10	16.1	72	72	60	46	52	72	48	50	74	46	54	90.5	63.5	69.3	71	52	54	71	51	56	79	54	66	66.3	62.1	64.8	103.7	89.3	1
11	36.2	92	92	82	61	45	86	60	47	89	69	46	86	63	46	91	81	53	90	78	50	96	70	49	92	76	51	70.6	79.3	2
12	19.5	84	84	98	96	85	103	89	80	100	90	78	100	92	81	93	94	80	97	85	77	101	81	68	97	87	75	108.3	102.7	2
13	20.5	88	88	96	84	70	88	79	78	90	80	85	91	81	78	84	76	69	87	82	76	91	80	62	87	79	69	94.6	89	2
14	24.2	90	90	82	70	58	90	68	63	88	65	62	87	68	61	77	65	59	84	57	52	91	54	60	84	59	57	80	74	2
15	26.6	86	86	98	90	75	100	84	69	95	79	70	98	84	71	93	94	80	91	85	77	97	81	68	94	87	75	98	99	2
16	22.3	80	80	55	49	54	60	44	52	57	40	49	57	44	52	60	45	55	65	50	59	67	51	59	64	49	58	63.7	71.2	2
17	21.8	86	86	66	50	43	69	52	40	66	60	42	67	54	42	67	62	46	69	67	50	66	61	49	67	63	48	63.1	68.9	2
18	25.5	80	80	72	61	46	76	65	51	81	69	56	76	65	51	69	62	58	74	65	3	78	69	68	74	65	43	80	75.8	2
19	20	85	85	67	56	40	69	54	43	76	53	45	71	54	43	65	54	42	70	61	45	77	61	45	71	59	44	65.8	68.2	2
20	21.9	81	81	60	44	51	66	49	55	63	50	52	63	48	53	59	49	53	61	50	60	65	53	59	62	51	57	67.4	70	2
21	17.3	88	88	89	83	62	88	89	70	89	89	71	88.7	87	51.5	82	86	69	90	92	70	89	89	70	87	89	69.7	86.36	93.1	3
22	23.7	88	88	76	73	63	77	68	63	79	70	7	77.3	70	44.3	81	77	70	77	76	66	84	75	78	80.6	76	71.3	72.34	86.3	3
23	29.2	82	82	60	49	45	70	51	44	69	53	41	66.3	51	43.3	76	46	41	72	45	39	73	46	43	73.6	45.7	41	65	65.4	3
24	24.2	91	91	80	69	55	87	76	58	89	74	62	85	73	58.3	86	74	64	90	77	69	91	77	69	89	76	67.3	79	84.9	3
25	22.6	85	85	80	66	59	80	71	55	77	67	60	79	68	58	80	69	60	85	73	59	79	70	63	81.3	70.7	60.7	80.3	83.5	3
26	22.3	78	78	72	47	60	67	45	62	77	50	49	72	47.3	57	77	52	46	82	54	46	81	56	49	80	54	47	75.2	77.3	3
27	14.2	84	84	74	66	40	75	62	47	70	60	43	73	62.7	43.3	72	62	50	76	65	46	80	63	49	76	63.3	48.3	71	74.2	3
28	21.8	73	73	69	58	43	70	64	40	67	62	44	68.7	61.3	42.3	68	50	43	69	57	42	63	50	45	66.6	52.3	43.3	78.5	73.9	3
29	18.6	76	76	75	54	48	74	52	46	75	52	48	74.7	52.7	47.3	75	59	40	75	59	45	76	65	40	75.3	61	41.7	76.7	78	3
30	21.8	76	76	66	50	43	69	52	40	66	60	39	67	54	40.7	68	60	46	69	65	50	66	61	45	67.6	62	47	71	78	3
31	17.5	90	90	85	69	54	89	63	58	93	69	60	89	67	57.3333	88	80	57	89	82	65	97	87	63	91.3	83	61.6667	78.1	87.4	4
32	22.3	88	88	93	73	68	90	73	63	96	77	61	93	74.3333	64	94	63	60	90	65	61	97	69	64	93.6	65.6667	61.6667	87.5	84	4
33	26.5	89	89	82	70	57	85	75	55	90	66	50	85.6667	70.3333	54	90	67	52	82	81	65	88	79	66	86.6	75.6667	61	78.6	83.8	4
34	24.2	87	87	70	65	59	72	70	57	75	66	60	72.3333	67	58.6667	77	79	62	75	80	57	76	81	55	76	80	58	75.8	81.9	4
35	27.5	90	90	86	62	50	85	65	53	91	69	55	87.3333	65.3333	52.6667	94	60	52	96	77	55	93	79	44	94.3	72	50.3333	75.9	80	4
36	19.2	83	83	71	66	53	72	61	45	69	64	49	70.6667	63.6667	49	71	68	63	74	64	52	71	72	49	72	68	54.6667	73.8	78.3	4
37	18.4	81	80	75	77	62	72	69	57	82	80	54	76.3333	75.3333	57.6667	77	80	60	74	82	55	78	83	55	76.3	81.6667	56.6667	87	79.6	4
38	20.4	74	74	74	47	54	74	48	49	75	47	54	74.3333	47.3333	52.3333	72	50	52	72	49	56	75	52	53	73	50.3333	53.6667	77.9	79.7	4
39	21.6	82	82	70	77	66	69	68	56	74	70	58	71	71.6667	60	70	82	61	69	80	56	75	80	55	71.3	80.6667	57.3333	82.5	84.9	4
40	26.7	84	84	60	55	49	65	50	53	69	59	55	64.6667	54.6667	52.3333	59	53	48	62	53	46	63	50	49	61.3	52	47.6667	68.2	63.8	4
41	16.7	87	87	82	82	57	85	79	53	89	67	49	85.3	76	53	90	68	54	82	80	65	88	82	65	86.6	76.7	61.3	81.9	86.2	5
42	26.6	85	85	83	75	60	85	74	63	90	70	59	86	73	60.7	90	76	63	92	70	58	91	70	58	91	72	59.7	86.2	87.4	5
43	25.3	93	93	76	69	60	77	73	57	81	72	62	78	71	59.7	87	62	56	91	72	63	94	70	62	90.6	68	60.3	74.9	78.4	5
44	20.2	93	93	82	69	67	80	68	64	82	73	66	81.3	70	65.7	81	72	65	82	70	66	80	72	69	81	71.3	66.7	77.7	78.4	5
45	23.2	92	92	86	75	55	89	77	81	88	76	49	87.6	76	61	88	76	61	92	80	57	92	79	69	90.6	78.3	62.3	81.5	83.6	5
46	18.9	83	83	71	62	52	71	62	48	70	64	50	70.6	62.7	50	66	55	41	71	61	40	68	60	45	68.3	58.7	42	73.8	67.8	5
47	21.9	83	83	73	48	49	62	50	56	66	51	50	67	49.7	51.7	76	50	59	70	55	57	71	54	50	72.3	53	55.3	67.8	72.2	5
48	16.8	80	80	67	60	45	62	57	43	70	58	47	66.3	58.3	45	64	67	50	67	62	49	69	65	49	66.6	64.7	49.3	70.4	75.4	5
49	23.3	82	82	69	59	41	70	56	43	73	60	46	70.6	58.3	43.3	66	57	40	71	63	42	79	63	43	72	61	41	69.9	70.7	5
50	20	87	87	64	51	43	69	53	41	70	57	49	67.6	53.7	44.3	69	66	48	71	66	48	75	63	43	71.6	65	46.3	63.6	70.1	5
51	21.2	91	91	72	59	48	70	60	49	69	60	51	70.3	59.7	49.3	74	58	48	74	59	51	73	59	47	73.7	58.7	48.7	65.5	66.6	6
52	25	90	90	68	62	45	72	56	49	70	59	50	70	59	48	70	51	45	71	55	47	69	50	42	70	52	44.7	65.5	61.8	6
53	23.9	87	87	92	69	66	86	69	61	88	71	61	88.6	69.7	62.7	74	64	60	83	65	60	85	63	63	80.7	64	61	85	78.9	6
54	25.5	97	97	78	76	56	82	77	56	80	73	61	80	75.3	57.7	78	71	53	79	79	59	77	73	59	78	74.3	57	73.1	71.8	6
55	23.3	92	92	93	73	68	91	73	63	96	77	61	93.3	74.3	64	94	63	60	90	65	61	97	69	64	93.7	65.7	61.7	83.6	80.4	6
56	16.2	89	89	71	55	39	70	57	41	73	60	44	71.3	57.3	41.3	68	50	38	69	55	43	70	50	40	69	51.7	40.3	63.2	60.2	6
57	17	78	78	72	47	63	67	48	64	75	50	59	71.3	48.3	62	77	52	66	82	52	66	81	48	60	80	50.7	64	77.3	83.3	6
58	18.3	78	78	71	68	40	75	62	47	70	64	43	72	64.7	43.3	72	62	51	76	65	46	80	66	49	76	64.3	48.7	76.9	80.7	6
59	20.2	90	90	69	67	57	72	68	56	73	69	58	71.3	68	57	73	62	57	68	63	59	73	65	58	71.3	63.3	58	72.5	71.1	6
60	19.6	77	77	74	42	53	76	51	53	73	42	58	74.3	45	54.7	62	48	50	66	41	55	69	43	49	65.7	44	51.3	75.3	69.6	6
61	22.3	79	79	69	62	45	70	68	48	70	61	51	69.6	60.9	48	68	60	49	68	64	45	73	65	48	69.7	63	47.3	75.5	75.9	7
62	24.8	92	92	70	57	49	74	60	44	79	59	41	74.3	58.7	44.7	75	50	46	72	57	44	69	52	48	84.8	53	46	64.4	61.9	7
63	20.2	88	88	90	77	80	89	75	78	95	80	70	91.3	77.3	76	89	78	77	90	80	76	92	75	70	90	77.7	74.3	84.8	91.6	7
64	25.7	85	85	73	63	56	70	54	53	65	54	52	69.3	57	53.7	72	59	50	76	55	53	73	50	57	73.7	54.7	53.3	70.5	71.3	7
65	19.1	90	90	109	90	88	94	82	88	118	85	91	107	85.7	89	108	86	90	107	89	81	107	86	94	107	87	88.3	104.4	104.4	7
66	22.9	82	82	70	65	59	72	70	57	75	66	60	72.3	67	58.7	77	79	62	75	80	57	76	81	55	76	80	58	80.4	86.9	7
67	20.6	79	79	72	59	48	70	60	49	69	60	51	70.3	59.7	49.3	74	58	48	74	59	51	73	59	47	73.7	58.7	48.7	75.5	76.7	7
68	19.1	75	75	78	65	55	78	59	45	79	63	49	78	62.3	49.7	74	59	45	75	65	47	70	55	47	73	59.7	46.3	84.4	79.5	7
69	19.2	80	80	82	82	53	88	74	50	89	66	49	86	74	50.7	90	66	50	82	80	61	88	72	65	86.7	72.7	58.7	87.9	91.2	7
70	19.2	83	83	71	66	53	72	63	41	70	61	50	71	63.3	48	72	65	60	74	64	55	77	72	49	74.3	67	54.7	73	78.7	7
71	30.1	82	82	89	66	40	86	59	43	83	60	41	86	61.7	41.3	78	50	41	76	57	43	80	57	44	78	54.7	42.7	76.8	71.5	8
72	26.2	82	82	77	60	49	80	69	58	79	61	57	78.6	63.3	54.7	75	63	49	73	66	50	70	63	55	72.7	64	51.3	80	76.4	8
73	18.1	85	85	102	81	77	99	82	78	100	86	80	100	83	78.3	98	81	73	96	83	72	101	76	78	98	80	74.3	102.3	98.8	8
74	23.1	87	87	90	70	80	89	73	75	87	75	76	88.6	72.7	77	85	69	76	89	65	80	88	70	77	87.3	68	77.7	91.5	89.2	8
75	20.8	84	84	75	60	43	79	66	45	77	60	49	77	62	45.7	78	56	44	67	50	40	70	55	47	71.7	53.7	43.7	73.4	67.4	8
76	28.1	78	78	68	50	45	70	54	49	75	59	50	71	54.3	48	69	49	39	71	55	47	74	56	48	71.3	53.3	44.7	73.9	72.2	8
77	21.2	75	75	69	50	41	71	54	43	69	55	42	69.6	53	42	69	62	46	72	58	47	66	55	42	69	58.3	45	73.3	76.4	8
78	19	83	83	70	65	57	67	60	60	65	63	60	67.3	62.7	59	68	69	55	66	67	57	70	60	55	68	65.3	55.7	75.9	75.9	8
79	22.7	79	79	80	69	55	79	50	56	79	54	41	79.3	57.7	50.7	78	65	60	70	60	46	75	59	45	74.3	61.3	50.3	79.3	78	8
80	19	90	90	75	50	55	75	54	64	75	54	65	75	52.7	61.3	73	52	54	73	62	66	75	64	66	73.7	59.3	62	70	72.2	8
81	28.4	97	97	86	62	50	86	65	53	90	69	57	87.3	65.3	53.3	94	62	50	96	78	50	93	80	48	94.3	73.3	49.3	70.4	74.2	9
82	29.1	93	93	88	64	57	90	63	60	94	65	63	90.6	64	60	77	66	57	79	70	62	80	73	60	78.7	69.7	59.7	77	74.9	9
83	21.8	80	80	80	76	68	79	68	56	81	75	69	80	73	64.3	85	74	69	88	75	65	80	75	66	84.3	74.7	66.7	90	94	9
84	22.5	87	87	91	70	59	92	72	63	89	85	60	90.6	75.7	60.7	83	74	50	85	68	58	85	66	49	84.3	69.3	52.3	87.3	78.5	9
85	20.3	80	80	82	72	69	85	66	64	82	75	65	83	71	66	81	70	66	82	74	68	83	72	69	82	72	67.7	91.6	92.5	9
86	27.4	85	85	78	72	65	79	66	51	76	67	52	77.6	68.3	56	79	68	56	80	66	59	83	60	62	80.7	64.7	59	79.2	80	9
87	18.5	83	83	85	52	60	85	57	57	89	63	63	86.3	57.3	60	89	90	60	86	92	64	88	84	59	87.7	88.7	61	81.5	95.5	9
88	17.9	93	93	85	55	59	89	78	58	93	78	66	89	70.3	61	88	102	57	89	92	65	97	87	63	91.3	93.7	61.7	78.8	88.5	9
89	31.6	76	76	61	51	42	58	46	44	65	46	42	61.3	47.7	42.7	71	48	38	74	51	37	73	52	40	72.7	50.3	38.3	66.6	70.6	9
90	19.9	85	85	69	58	43	70	64	43	67	62	46	68.6	61.3	44	65	50	43	69	57	44	63	53	50	65.7	53.3	45.7	68	64.7	9
91	25.2	82	82	93	68	66	85	71	63	88	73	62	89	70.7	63.7	74	65	61	82	64	61	85	64	63	80.3	64.3	61.7	91	82.9	10
92	24	87	87	80	59	61	86	63	62	90	69	65	85.3	63.7	62.7	93	75	69	90	78	60	95	80	61	92.7	77.7	63.3	81.2	89.6	10
93	19.9	88	88	90	72	61	92	75	63	86	85	61	89.3	77.3	61.7	81	71	53	85	67	55	85	68	47	83.7	68.7	51.7	86.3	77.6	10
94	24.2	88	88	95	80	66	99	82	60	90	70	58	94.6	77.3	61.3	85	75	50	88	64	48	90	66	55	87.7	68.3	51	88.2	78.4	10
95	25.2	90	90	99	79	100	95	82	68	112	80	70	102	80.3	79.3	92	89	68	89	85	74	94	80	71	91.7	84.7	71	96.6	91.8	10
96	20.7	74	74	88	60	66	90	78	59	93	77	65	90.3	71.7	63.3	89	70	63	89	77	65	79	87	63	85.7	78	63.7	101.3	102.7	10
97	24.9	83	83	85	50	63	90	57	57	47	63	63	74	56.7	61	89	56	60	86	66	64	88	74	59	87.7	65.3	61	77.1	85.9	10
98	20.2	88	88	90	70	66	88	74	59	91	80	59	89.6	74.7	61.3	89	65	59	90	69	55	88	66	60	89	66.7	58	85.6	81	10
99	18.4	75	75	61	51	42	58	46	44	65	46	42	61.3	47.7	42.7	71	48	38	74	51	37	73	52	40	72.7	50.3	38.3	67.5	71.5	10
100	21.5	85	85	82	70	65	85	66	51	76	70	55	81	68.7	57	79	68	58	80	67	59	83	60	62	80.7	65	59.7	81.1	80.7	10
101	17.6	89	89	90	86	74	82	89	72	94	90	76	88.6	88.3	74	91	104	83	95	98	78	94	101	80	93.3	101	80.3	94	102.6	11
102	26.9	92	92	83	75	60	85	74	63	90	70	59	86	73	60.7	90	76	63	92	70	58	91	70	58	91	72	59.7	79.7	80.7	11
103	27	83	83	88	72	60	82	66	55	80	67	50	83.3	68.3	55	84	68	57	80	68	60	84	60	59	82.7	65.3	58.7	82.7	83.1	11
104	27.7	86	86	98	90	75	100	84	69	95	79	70	97.6	84.3	71.3	93	94	80	91	85	77	97	81	68	93.7	86.7	75	98	99.2	11
105	26	85	85	72	61	46	76	65	51	81	59	56	76.3	61.7	51	70	62	58	69	65	53	78	69	68	72.3	65.3	59.7	74.1	77.2	11
106	20.2	74	74	69	58	43	70	64	43	70	62	46	69.6	61.3	44	67	50	43	69	57	44	63	53	50	66.3	53.3	45.7	82.4	74.3	11
107	19.4	70	70	78	65	57	77	60	53	79	63	50	78	62.7	53.3	74	69	49	75	67	47	70	58	47	73	64.7	47.7	92.3	88.5	11
108	25.2	74	74	69	57	45	72	68	48	73	69	48	71.3	64.7	47	73	62	44	68	59	46	73	60	43	71.3	60.3	44.3	82.4	78.8	11
109	22.2	80	80	60	54	59	63	56	42	64	53	45	62.3	54.3	48.7	59	50	43	62	55	39	63	54	39	61.3	53	40.3	68.7	64.1	11
110	23.3	82	82	77	63	57	79	66	51	76	58	49	77.3	62.3	52.3	72	56	48	69	52	40	70	50	42	70.3	52.7	43.3	77.6	67.4	11
112	24	91	91	112	79	105	95	82	66	107	83	70	104.6	81.3	80.3	100	89	69	92	85	74	94	80	71	95.3	84.7	71.3	97.4	91.9	12
111	26.3	85	85	78	72	61	79	65	51	76	67	52	77.6	68	54.7	80	68	56	80	66	59	83	60	59	81	64.7	58	78.8	80	12
113	20.9	84	84	79	76	68	79	66	56	80	75	69	79.3	72.3	64.3	83	74	69	85	75	61	80	75	64	82.7	74.7	64.7	85.3	88.4	12
114	16.3	88	88	72	47	63	67	48	64	75	50	59	71.3	48.3	62	77	52	66	82	52	66	81	48	60	80	50.7	64	68.5	73.8	12
115	21.5	90	90	73	48	49	62	50	56	66	51	48	67	49.7	51	76	50	59	70	55	59	71	54	50	72.3	53	56	62.2	67	12
116	19	72	72	59	51	40	60	55	45	66	50	43	61.6	52	42.7	60	50	48	67	55	38	70	55	36	65.7	53.3	40.7	72.6	74	12
117	21.3	77	77	80	63	50	86	66	52	76	61	50	80.6	63.3	50.7	77	56	51	74	48	38	70	55	36	73.7	53	41.7	84.4	73.1	12
118	18.7	69	69	59	40	34	60	45	36	65	46	48	61.3	43.7	39.3	67	49	45	60	49	44	64	53	46	63.7	50.3	45	69.5	76.8	12
119	24.2	75	75	88	60	66	90	78	59	93	77	65	90.3	71.7	63.3	89	70	63	89	77	65	79	87	63	85.7	78	63.7	100	101.3	12
120	22.1	74	74	75	63	55	80	66	53	76	62	52	77	63.7	53.3	70	56	51	65	50	38	70	57	40	68.3	54.3	43	87.3	74.3	12
121	23.1	84	84	31	51	42	58	46	42	65	46	42	51.3	47.7	42	66	55	43	66	56	42	64	54	40	65.3	55	42	55.9	64.2	13
122	26	86	86	70	59	52	69	70	68	71	69	68	70	66	62.6	74	48	58	74	51	59	73	50	59	73.7	49.7	59	77.1	70.9	13
123	27	85	85	84	63	61	90	66	65	97	69	64	90.3	66	63.3	82	59	61	89	56	61	92	68	65	87.7	61	62	85.8	82.7	13
124	21.5	85	85	81	72	73	73	62	58	69	54	62	74.3	62.7	64.3	73	70	54	62	64	57	57	63	61	64	65.7	57	78.8	73.3	13
125	23.2	89	89	93	73	68	91	73	63	96	77	61	93	74.3	64	84	63	60	90	65	61	97	69	64	90	65.7	62	86.5	81.6	13
126	19.5	83	83	62	54	42	63	56	42	65	53	42	63	54.3	42	66	55	43	66	56	41	67	54	40	66	55	41	63.8	65	13
127	19	80	80	61	51	42	58	46	44	65	46	42	61.3	47.7	42.6	63	48	38	70	51	37	73	52	37	69	50.3	37	63.3	65	13
128	19.8	82	82	71	62	59	72	60	54	68	42	38	70.3	54.7	50.3	69	53	42	58	42	40	62	51	37	63	48.7	40	71.1	61.7	13
129	24.2	80	80	70	61	52	71	62	53	70	59	45	70.3	60.7	50	64	51	45	61	59	41	54	44	39	59.7	51.3	42	77	63.7	13
130	21.7	80	80	60	54	59	63	56	42	64	53	45	62.3	54.3	48.6	67	55	43	66	56	39	61	54	40	64.7	55	41	68.7	67	13
131	26.1	88	88	100	77	60	95	70	64	99	75	69	98	74	64.3	95	80	63	98	78	60	89	74	62	94	77.3	62	89.3	88.2	14
132	26.1	90	90	109	88	72	98	85	70	111	80	69	106	84.3	70.3	99	80	69	100	85	70	95	78	69	98	81	69	96.2	91.8	14
133	19.2	89	89	75	59	43	79	63	45	80	60	50	78	60.7	46	73	64	40	75	60	46	78	66	45	75	63.3	44	69.2	68.1	14
134	25.8	87	87	79	60	40	86	59	43	83	58	41	82.6	59	41.3	78	55	41	76	50	43	79	57	44	77.7	54	43	70	67	14
135	27.8	91	91	99	90	86	103	89	88	109	91	87	103.6	90	87	89	83	80	94	80	79	96	81	80	93	81.3	80	102.9	93	14
136	20	74	74	60	51	40	64	55	45	69	60	41	64.3	55.3	42	69	50	47	67	50	38	70	55	36	68.7	51.7	40	72.5	72.5	14
137	22.5	74	74	75	63	55	80	66	55	76	60	52	77	63	54	70	56	51	67	50	38	70	55	36	69	53.7	42	87.3	74.3	14
138	18.7	78	78	66	68	50	68	62	49	70	65	51	68	65	50	67	59	46	60	55	45	64	53	46	63.7	55.7	45	78.2	70.5	14
139	17.6	77	77	69	55	39	70	57	41	73	60	44	70.6	57.3	41.3	68	50	38	69	55	43	70	50	40	69	51.7	40	73.1	69.6	14
140	17.3	79	79	73	59	55	77	56	50	70	60	58	73.3	58.3	54.3	70	60	51	73	56	49	68	56	50	70.3	57.3	50	78	74.6	14
141	22.9	92	92	91	84	81	90	80	78	96	78	70	92.3	80.7	76.3	82	45	61	86	57	60	89	56	69	85.7	52.7	63	90.2	73.1	15
142	30.1	83	83	83	73	68	81	73	63	86	77	61	83.3	74.3	64	74	63	60	68	55	51	67	59	51	69.7	59	54	88.7	73.4	15
143	26.8	90	90	93	70	68	91	73	63	96	77	61	93.3	73.3	64	84	63	60	90	65	62	97	69	64	90.3	65.7	62	85.1	80.7	15
144	25.1	88	88	79	58	76	83	56	77	80	61	73	80.6	58.3	75.3	78	43	71	79	59	74	77	59	73	78	53.7	73	81	77.6	15
145	22.6	88	88	90	71	68	81	72	65	92	77	61	87.6	73.3	64.6	81	64	62	88	65	62	90	69	64	86.3	66	63	85.6	81.4	15
146	25.3	75	75	71	48	38	74	51	42	73	52	41	72.6	50.3	40.3	61	51	42	58	46	44	65	46	45	61.3	47.7	44	72.4	68	15
147	25.8	76	76	72	48	59	70	49	60	69	51	60	70.3	49.3	59.6	74	48	56	74	51	59	73	47	59	73.7	48.7	58	78.5	79.3	15
148	19.8	77	77	74	42	53	76	51	53	73	42	58	74.3	45	54.6	62	48	50	66	41	55	69	43	49	65.7	44	51	79.2	69.6	15
149	20.7	70	70	71	48	39	74	53	43	73	52	40	72.6	51	40.6	61	51	43	58	45	43	65	47	44	61.3	47.7	43	78.5	72.3	15
150	26	75	75	78	54	60	74	51	59	75	56	63	75.6	53.7	60.6	72	40	49	70	43	55	69	50	60	70.3	44.3	55	84.8	75.1	15
151	22.8	86	86	71	59	44	77	55	40	74	50	44	74	54.7	42.6	69	55	40	72	57	43	75	60	47	72	57.3	43	66.6	66.6	16
152	27.5	87	87	83	65	59	83	69	55	89	67	50	85	67	54.6	80	68	56	81	65	54	78	60	51	80	64.3	54	79.3	75.8	16
153	21.9	90	90	94	79	70	97	75	69	89	77	66	93.3	77	68.3	89	74	68	90	76	65	93	78	64	90.7	76	66	88.1	86.2	16
154	28.1	88	88	90	62	50	88	65	53	34	69	57	70.6	65.3	53.3	94	62	55	95	78	50	93	78	50	94	72.7	52	71.5	82.9	16
155	27.8	91	91	81	70	65	79	66	53	76	68	55	78.6	68	57.6	79	66	56	75	66	59	83	60	62	79	64	59	75	73.9	16
156	21.5	75	75	74	65	60	72	68	55	73	69	58	73	67.3	57.6	73	62	57	70	63	59	73	65	48	72	63.3	55	88	84.4	16
157	25	73	73	69	59	41	70	56	43	73	60	46	70.6	58.3	43.3	66	57	40	71	69	42	79	63	43	72	63	42	78.5	80.8	16
158	19.5	76	76	66	68	47	68	60	49	71	65	51	68.3	64.3	49	70	59	45	60	56	45	64	56	48	64.7	57	46	79.3	73.6	16
159	18.7	78	78	71	63	54	68	62	50	70	64	54	69.6	63	52.6	72	59	46	63	55	45	64	53	46	66.3	55.7	46	79.4	71.7	16
160	20.4	85	85	75	63	53	79	66	55	77	60	55	77	63	54.3	78	56	51	67	50	40	70	55	34	71.7	53.7	42	76	65.8	16
161	27.4	87	87	69	54	49	72	58	44	70	66	42	70.3	59.3	45	72	55	42	67	55	44	73	59	52	71	56	46	66.6	66.2	17
162	27.2	91	91	87	76	68	78	63	58	73	61	58	79.3	66.6	63	85	61	54	68	52	55	62	57	46	72	46	51.6	76.5	62.2	17
163	23.5	85	85	73	45	38	74	51	42	73	52	41	73.3	49.3	40.3	61	47	40	68	46	44	65	46	40	65	53	41.3	63.5	62.3	17
164	26.2	87	87	91	84	71	90	80	75	96	78	70	92.3	80.6	72	82	45	61	86	57	55	89	56	54	86	53	56.6	93.8	75	17
165	23.8	90	90	69	62	45	70	68	48	70	61	51	69.6	63.6	48	68	60	49	68	64	45	73	65	48	70	63	47.3	67.4	66.6	17
166	23.4	72	72	70	61	50	71	59	53	70	59	43	70.3	59.6	48.6	64	52	45	61	55	40	64	48	40	63	51.6	41.6	82.8	72.6	17
167	24.8	74	74	65	55	49	63	56	42	66	53	45	64.6	54.6	45.3	59	45	40	63	50	39	61	54	42	61	49.6	40.3	74.3	68	17
168	25.3	73	73	70	59	47	74	55	40	77	59	48	73.6	57.6	45	68	55	42	65	50	44	70	53	47	68	52.6	44.3	80.8	75.3	17
169	23.3	77	77	80	69	55	79	50	56	79	54	41	79.3	57.6	50.6	78	65	60	70	60	46	75	59	45	74	61.3	50.3	81.8	80	17
170	22.5	76	76	75	50	55	75	54	64	75	54	65	75	52.6	61.3	73	52	54	73	62	66	75	64	66	74	59.3	62	84	8.6	17
171	28.4	87	87	98	90	75	100	84	69	95	79	70	97.6	84.3	71.3	93	94	80	91	85	77	97	81	68	93.6	86.6	75	96.9	98	18
172	28.1	89	89	72	61	46	76	65	51	81	59	56	76.3	61.7	51	70	62	58	69	65	53	78	69	68	72.3	65.3	59.6	70.7	73.7	18
173	25.2	75	75	75	60	43	79	66	45	77	60	49	77	62	45.7	78	56	44	67	50	40	70	55	47	72	54	43	82.2	75.1	18
174	25.1	92	92	82	70	57	85	75	55	90	66	50	85.6667	70.3333	54	90	67	52	82	81	65	88	79	66	87	76	61	76	81.1	18
175	30.4	86	86	89	66	40	86	59	43	83	60	41	86	61.7	41.3	78	50	41	76	57	43	80	57	44	78	54	43	73.2	67.8	18
176	24.3	73	73	59	40	34	60	45	36	65	46	48	61.3	43.7	39.3	67	49	45	60	49	44	64	53	46	64	50	45	65.7	72.6	18
177	28.2	70	70	60	54	59	63	56	42	64	53	45	62.3	54.3	48.7	59	50	43	62	55	39	63	54	39	61	53	40	78.5	73.3	18
178	24	83	83	75	60	43	79	66	45	77	60	49	77	62	45.7	78	56	44	67	50	40	70	55	47	72	54	44	74.2	68.2	18
179	18.8	85	85	72	47	63	67	48	64	75	50	59	71.3	48.3	62	77	52	66	82	52	66	81	48	60	80	51	64	70.9	76.4	18
180	20.2	85	85	91	70	59	92	72	63	89	85	60	90.6	75.7	60.7	83	74	50	85	68	58	85	66	49	84	69	52	89.4	80.3	18
181	24.7	90	90	86	62	50	85	65	53	91	69	55	87.3333	65.3333	52.6667	94	60	52	96	77	55	93	79	44	94	72	50	75.9	80	19
182	25.4	85	85	93	73	68	90	73	63	96	77	61	93	74.3333	64	94	63	60	90	65	61	97	69	64	94	66	62	90.5	87	19
183	25	89	89	82	70	57	85	75	55	90	66	50	85.6667	70.3333	54	90	67	52	82	81	65	88	79	66	87	76	61	78.6	83.8	19
184	23.9	88	88	70	65	59	72	70	57	75	66	60	72.3333	67	58.6667	77	79	62	75	80	57	76	81	55	76	80	58	75	81	19
185	19.5	75	75	69	67	57	72	68	56	73	69	58	71.3	68	57	73	62	57	68	63	59	73	65	58	71	63	58	87.1	85.3	19
186	25	72	72	67	56	40	69	54	43	76	53	45	71	54	43	65	54	42	70	61	45	77	61	45	71	59	44	77.7	80.5	19
187	26	70	70	60	44	51	66	49	55	63	50	52	63	48	53	59	49	53	61	50	60	65	53	59	62	51	57	78	80.9	19
188	25.8	85	85	78	72	61	79	65	51	76	67	52	77.6	68	54.7	80	68	56	80	66	59	83	60	59	81	65	58	78.8	80	19
189	19.6	83	83	78	65	55	78	59	45	79	63	49	78	62.3	49.7	74	59	45	75	65	47	70	55	47	73	60	46	76.3	71.8	19
190	23.5	85	85	82	82	53	88	74	50	89	66	49	86	74	50.7	90	66	50	82	80	61	88	72	65	87	73	59	82.7	85.8	19
